# Supplementary material for: Effect of Different Lead and Cadmium Salts on the Photolytic Degradation of Two Typical Fluoroquinolones under Natural Sunlight Irradiation
Source: Int J Environ Res Public Health. 2022 Dec 25;20(1):323. doi: 10.3390/ijerph20010323 (PMC9819336; doi:10.3390/ijerph20010323)
Supplement: Supplementary file 1 [file ijerph-20-00323-s001.zip]

Archive with 1 entries (1 files):
- ijerph-2037895-supplementary.pdf
